# Supplementary material for: Dataset on the reproductive period of three local species in a tropical sub-mountainous forest
Source: Data Brief. 2019 Jul 6;25:104238. doi: 10.1016/j.dib.2019.104238 (PMC6639742; doi:10.1016/j.dib.2019.104238)
Supplement: Multimedia componenet 2 [file mmc2.xlsx]

## Sheet: Flo-Fru phase
Suplementary 2. The occurrence of flowers-fruits on each tree species
Observation time	Number of flowering&fruiting tree
	Castanopsis argentea (15 trees)	Saurauia microphylla (8 trees)	Schima wallichii (34 trees)
July 2015	0	4	0
August 2015	0	0	4
September 2015	0	1	0
October 2015	0	0	0
November 2015	1	0	2
December 2015	0	3	0
January 2016	0	5	3
February 2016	0	4	0
March 2016	0	0	1
April 2016	0	4	0
May 2016	0	0	0
June 2016	0	0	0
July 2016	0	0	0
August 2016	0	0	0
September 2016	0	1	2
October 2016	0	0	0
November 2016	0	1	0
December 2017	0	2	0
January 2017	1	4	0
February 2017	0	1	0
March 2017	0	3	0
April 2017	0	1	0
May 2017	0	2	0
June 2017	0	2	0
